# Supplementary material for: Olive Polyphenol Oxidase Gene Family
Source: Int J Mol Sci. 2023 Feb 6;24(4):3233. doi: 10.3390/ijms24043233 (PMC9962951; doi:10.3390/ijms24043233)
Supplement: Supplementary file 1 [file ijms-24-03233-s001.zip]

Archive with 1 entries (1 files):
- ijms-2199211-supplementary.pdf
